# Supplementary material for: Kaolinite induces rapid authigenic mineralisation in unburied shrimps
Source: Commun Earth Environ. 2025 Jan 3;6(1):4. doi: 10.1038/s43247-024-01983-7 (PMC11698689; doi:10.1038/s43247-024-01983-7)
Supplement: Supplementary file 4 — Supplementary Data [file 43247_2024_1983_MOESM4_ESM.xlsx]

## Sheet: Raw data
Run	Sample	Sediment_C	Sediment_K	Sediment_B	Sediment_M	Clay	Shrimp	Water	Replicate	Time	Taphonomic_score	Global_Taph	Mean_Taph	Size	Black_film	Master	Shrimp_M
1	1	K	AK	K	K	K	Marine	ASW	1	0	0	0	0	3.2	Black	Yes	Amarine
1	2	K	AK	K	K	K	Marine	ASW	2	0	0	0	0	2.6	Black	Yes	Amarine
1	3	K	AK	K	K	K	Marine	ASW	3	0	0	0	0	3	Black	Yes	Amarine
1	1	K	AK	K	K	K	Marine	ASW	1	24	1	0.5	0.5	3.2	Black	Yes	Amarine
1	2	K	AK	K	K	K	Marine	ASW	2	24	1	0.5	0.5	2.6	Black	Yes	Amarine
1	3	K	AK	K	K	K	Marine	ASW	3	24	1	0.5	0.5	3	Black	Yes	Amarine
1	1	K	AK	K	K	K	Marine	ASW	1	48	1	1	1	3.2	Black	Yes	Amarine
1	2	K	AK	K	K	K	Marine	ASW	2	48	1	1	1	2.6	Black	Yes	Amarine
1	3	K	AK	K	K	K	Marine	ASW	3	48	1	1	1	3	Black	Yes	Amarine
1	1	K	AK	K	K	K	Marine	ASW	1	72	1	1	1.14286	3.2	Black	Yes	Amarine
1	2	K	AK	K	K	K	Marine	ASW	2	72	1	1	1.28571	2.6	Black	Yes	Amarine
1	3	K	AK	K	K	K	Marine	ASW	3	72	1	1	1.28571	3	Black	Yes	Amarine
1	1	K	AK	K	K	K	Marine	ASW	1	96	1	1	1.71429	3.2	Black	Yes	Amarine
1	2	K	AK	K	K	K	Marine	ASW	2	96	1	1	1.28571	2.6	Black	Yes	Amarine
1	3	K	AK	K	K	K	Marine	ASW	3	96	1	1	1.35714	3	Black	Yes	Amarine
1	1	K	AK	K	K	K	Marine	ASW	1	120	2	1.5	1.85714	3.2	Black	Yes	Amarine
1	2	K	AK	K	K	K	Marine	ASW	2	120	2	2	2.14286	2.6	Black	Yes	Amarine
1	3	K	AK	K	K	K	Marine	ASW	3	120	2	1.5	1.71429	3	Black	Yes	Amarine
1	1	K	AK	K	K	K	Marine	ASW	1	144	2	1.5	1.85714	3.2	Black	Yes	Amarine
1	2	K	AK	K	K	K	Marine	ASW	2	144	2	2	2.14286	2.6	Black	Yes	Amarine
1	3	K	AK	K	K	K	Marine	ASW	3	144	2	1.5	1.92857	3	Black	Yes	Amarine
1	1	K	AK	K	K	K	Marine	ASW	1	168	2	1.5	2	3.2	Black	Yes	Amarine
1	2	K	AK	K	K	K	Marine	ASW	2	168	2	2	2.28571	2.6	Black	Yes	Amarine
1	3	K	AK	K	K	K	Marine	ASW	3	168	2	2	2.14286	3	Black	Yes	Amarine
1	1	K	AK	K	K	K	Marine	ASW	1	192	2	1.5	2.07143	3.2	Black	Yes	Amarine
1	2	K	AK	K	K	K	Marine	ASW	2	192	2	2	2.28571	2.6	Black	Yes	Amarine
1	3	K	AK	K	K	K	Marine	ASW	3	192	2	2	2.28571	3	Black	Yes	Amarine
1	1	K	AK	K	K	K	Marine	ASW	1	216	2	2	2.28571	3.2	Black	Yes	Amarine
1	2	K	AK	K	K	K	Marine	ASW	2	216	2	2	2.42857	2.6	Black	Yes	Amarine
1	3	K	AK	K	K	K	Marine	ASW	3	216	2	2	2.42857	3	Black	Yes	Amarine
1	1	K	AK	K	K	K	Marine	ASW	1	240	3	3	2.42857	3.2	Black	Yes	Amarine
1	2	K	AK	K	K	K	Marine	ASW	2	240	2	2	2.42857	2.6	Black	Yes	Amarine
1	3	K	AK	K	K	K	Marine	ASW	3	240	5	4.5	3.57143	3	Black	Yes	Amarine
2	4	B	B	B	B	B	Marine	ASW	1	0	0	0	0	3.1	No	Yes	Amarine
2	5	B	B	B	B	B	Marine	ASW	2	0	0	0	0	2.4	No	Yes	Amarine
2	6	B	B	B	B	B	Marine	ASW	3	0	0	0	0	2.3	Black	Yes	Amarine
2	7	M	M	M	AM	M	Marine	ASW	1	0	0	0	0	2.7	No	Yes	Amarine
2	8	M	M	M	AM	M	Marine	ASW	2	0	0	0	0	2.2	No	Yes	Amarine
2	9	M	M	M	AM	M	Marine	ASW	3	0	0	0	0	2.6	No	Yes	Amarine
2	4	B	B	B	B	B	Marine	ASW	1	24	1	0.5	0.571429	3.1	No	Yes	Amarine
2	5	B	B	B	B	B	Marine	ASW	2	24	1	0.5	0.75	2.4	No	Yes	Amarine
2	6	B	B	B	B	B	Marine	ASW	3	24	1	1	0.928571	2.3	Black	Yes	Amarine
2	7	M	M	M	AM	M	Marine	ASW	1	24	2	1.5	0.857143	2.7	No	Yes	Amarine
2	8	M	M	M	AM	M	Marine	ASW	2	24	1	1	0.857143	2.2	No	Yes	Amarine
2	9	M	M	M	AM	M	Marine	ASW	3	24	1	0.5	0.928571	2.6	No	Yes	Amarine
2	4	B	B	B	B	B	Marine	ASW	1	48	1	1	1.07143	3.1	No	Yes	Amarine
2	5	B	B	B	B	B	Marine	ASW	2	48	1	1	1.08333	2.4	No	Yes	Amarine
2	6	B	B	B	B	B	Marine	ASW	3	48	1	1	1	2.3	Black	Yes	Amarine
2	7	M	M	M	AM	M	Marine	ASW	1	48	2	1.5	1.07143	2.7	No	Yes	Amarine
2	8	M	M	M	AM	M	Marine	ASW	2	48	1	1	0.928571	2.2	No	Yes	Amarine
2	9	M	M	M	AM	M	Marine	ASW	3	48	1	1	1	2.6	No	Yes	Amarine
2	4	B	B	B	B	B	Marine	ASW	1	72	1	1	1.07143	3.1	No	Yes	Amarine
2	5	B	B	B	B	B	Marine	ASW	2	72	1	1	1.08333	2.4	No	Yes	Amarine
2	6	B	B	B	B	B	Marine	ASW	3	72	2	1.5	1.78571	2.3	Black	Yes	Amarine
2	7	M	M	M	AM	M	Marine	ASW	1	72	2	1.5	1.14286	2.7	No	Yes	Amarine
2	8	M	M	M	AM	M	Marine	ASW	2	72	1	1	1.07143	2.2	No	Yes	Amarine
2	9	M	M	M	AM	M	Marine	ASW	3	72	2	1.5	1.57143	2.6	No	Yes	Amarine
2	4	B	B	B	B	B	Marine	ASW	1	96	1	1	1.14286	3.1	No	Yes	Amarine
2	5	B	B	B	B	B	Marine	ASW	2	96	2	2	1.92857	2.4	No	Yes	Amarine
2	6	B	B	B	B	B	Marine	ASW	3	96	2	1.5	1.78571	2.3	Black	Yes	Amarine
2	7	M	M	M	AM	M	Marine	ASW	1	96	3	3	1.92857	2.7	No	Yes	Amarine
2	8	M	M	M	AM	M	Marine	ASW	2	96	3	3	1.78571	2.2	No	Yes	Amarine
2	9	M	M	M	AM	M	Marine	ASW	3	96	2	1.5	1.57143	2.6	No	Yes	Amarine
2	4	B	B	B	B	B	Marine	ASW	1	120	3	2.5	1.71429	3.1	No	Yes	Amarine
2	5	B	B	B	B	B	Marine	ASW	2	120	3	3	2.21429	2.4	No	Yes	Amarine
2	6	B	B	B	B	B	Marine	ASW	3	120	3	2.5	1.92857	2.3	Black	Yes	Amarine
2	7	M	M	M	AM	M	Marine	ASW	1	120	4	3.5	2.78571	2.7	No	Yes	Amarine
2	8	M	M	M	AM	M	Marine	ASW	2	120	3	3	2.21429	2.2	No	Yes	Amarine
2	9	M	M	M	AM	M	Marine	ASW	3	120	2	2	1.64286	2.6	No	Yes	Amarine
2	4	B	B	B	B	B	Marine	ASW	1	144	3	3	2.57143	3.1	No	Yes	Amarine
2	5	B	B	B	B	B	Marine	ASW	2	144	3	3	2.64286	2.4	No	Yes	Amarine
2	6	B	B	B	B	B	Marine	ASW	3	144	3	2.5	2.07143	2.3	Black	Yes	Amarine
2	7	M	M	M	AM	M	Marine	ASW	1	144	5	4.5	4.14286	2.7	No	Yes	Amarine
2	8	M	M	M	AM	M	Marine	ASW	2	144	3	3	2.35714	2.2	No	Yes	Amarine
2	9	M	M	M	AM	M	Marine	ASW	3	144	3	3	2.07143	2.6	No	Yes	Amarine
2	4	B	B	B	B	B	Marine	ASW	1	168	3	3	2.71429	3.1	No	Yes	Amarine
2	5	B	B	B	B	B	Marine	ASW	2	168	3	3	3.5	2.4	No	Yes	Amarine
2	6	B	B	B	B	B	Marine	ASW	3	168	3	2.5	2.14286	2.3	Black	Yes	Amarine
2	7	M	M	M	AM	M	Marine	ASW	1	168	6	5.5	4.28571	2.7	No	Yes	Amarine
2	8	M	M	M	AM	M	Marine	ASW	2	168	3	3	2.64286	2.2	No	Yes	Amarine
2	9	M	M	M	AM	M	Marine	ASW	3	168	3	3	2.14286	2.6	No	Yes	Amarine
2	4	B	B	B	B	B	Marine	ASW	1	192	3	3	2.71429	3.1	No	Yes	Amarine
2	5	B	B	B	B	B	Marine	ASW	2	192	4	3.75	4.03571	2.4	No	Yes	Amarine
2	6	B	B	B	B	B	Marine	ASW	3	192	3	2.5	2.28571	2.3	Black	Yes	Amarine
2	7	M	M	M	AM	M	Marine	ASW	1	192	6	5.5	4.71429	2.7	No	Yes	Amarine
2	8	M	M	M	AM	M	Marine	ASW	2	192	3	3	2.78571	2.2	No	Yes	Amarine
2	9	M	M	M	AM	M	Marine	ASW	3	192	4	4.25	2.89286	2.6	No	Yes	Amarine
2	4	B	B	B	B	B	Marine	ASW	1	216	3	3	3.07143	3.1	No	Yes	Amarine
2	5	B	B	B	B	B	Marine	ASW	2	216	4	4.25	4.46429	2.4	No	Yes	Amarine
2	6	B	B	B	B	B	Marine	ASW	3	216	3	2.5	2.42857	2.3	Black	Yes	Amarine
2	7	M	M	M	AM	M	Marine	ASW	1	216	6	5.5	4.85714	2.7	No	Yes	Amarine
2	8	M	M	M	AM	M	Marine	ASW	2	216	3	3	2.92857	2.2	No	Yes	Amarine
2	9	M	M	M	AM	M	Marine	ASW	3	216	4	4.25	3.5	2.6	No	Yes	Amarine
2	4	B	B	B	B	B	Marine	ASW	1	240	4	4	4.35714	3.1	No	Yes	Amarine
2	5	B	B	B	B	B	Marine	ASW	2	240	5	4.5	4.85714	2.4	No	Yes	Amarine
2	6	B	B	B	B	B	Marine	ASW	3	240	3	3	2.64286	2.3	Black	Yes	Amarine
2	7	M	M	M	AM	M	Marine	ASW	1	240	6	5.5	4.85714	2.7	No	Yes	Amarine
2	8	M	M	M	AM	M	Marine	ASW	2	240	4	4.25	3.57143	2.2	No	Yes	Amarine
2	9	M	M	M	AM	M	Marine	ASW	3	240	4	4.25	3.57143	2.6	No	Yes	Amarine
3	11	B	B	B	B	B	Marine	ASW	4	0	0	0	0	3	No	Yes	Amarine
3	12	M	M	M	AM	M	Marine	ASW	4	0	0	0	0	3	Black	Yes	Amarine
3	11	B	B	B	B	B	Marine	ASW	4	24	1	1	1	3	No	Yes	Amarine
3	12	M	M	M	AM	M	Marine	ASW	4	24	1	1	0.857143	3	Black	Yes	Amarine
3	11	B	B	B	B	B	Marine	ASW	4	48	1	1	1	3	No	Yes	Amarine
3	12	M	M	M	AM	M	Marine	ASW	4	48	1	1	0.928571	3	Black	Yes	Amarine
3	11	B	B	B	B	B	Marine	ASW	4	72	1	1	1	3	No	Yes	Amarine
3	12	M	M	M	AM	M	Marine	ASW	4	72	1	1	0.928571	3	Black	Yes	Amarine
3	11	B	B	B	B	B	Marine	ASW	4	96	2	2	2	3	No	Yes	Amarine
3	12	M	M	M	AM	M	Marine	ASW	4	96	2	1.5	1.57143	3	Black	Yes	Amarine
3	11	B	B	B	B	B	Marine	ASW	4	120	3	2.5	2.58333	3	No	Yes	Amarine
3	12	M	M	M	AM	M	Marine	ASW	4	120	2	2	2	3	Black	Yes	Amarine
3	11	B	B	B	B	B	Marine	ASW	4	144	4	3.5	3.16667	3	No	Yes	Amarine
3	12	M	M	M	AM	M	Marine	ASW	4	144	3	2.5	2.21429	3	Black	Yes	Amarine
3	11	B	B	B	B	B	Marine	ASW	4	168	4	3.5	3.25	3	No	Yes	Amarine
3	12	M	M	M	AM	M	Marine	ASW	4	168	3	2.5	2.21429	3	Black	Yes	Amarine
3	10	B	B	B	B	B	Marine	ASW	4	192	5	4.5	4	3	No	Yes	Amarine
3	11	M	M	M	AM	M	Marine	ASW	4	192	3	3	2.35714	3	Black	Yes	Amarine
3	10	B	B	B	B	B	Marine	ASW	4	216	5	4.5	4.08333	3	No	Yes	Amarine
3	11	M	M	M	AM	M	Marine	ASW	4	216	4	3.5	3.21429	3	Black	Yes	Amarine
3	10	B	B	B	B	B	Marine	ASW	4	240	5	5	4.66667	3	No	Yes	Amarine
3	11	M	M	M	AM	M	Marine	ASW	4	240	4	4	3.5	3	Black	Yes	Amarine
5	22	AC	C	C	C	None	Freshwater	DW	1	0	0	0	0	1.6	No	Yes	Freshwater
5	22	AC	C	C	C	None	Freshwater	DW	1	24	1	0.5	0.5	1.6	No	Yes	Freshwater
5	22	AC	C	C	C	None	Freshwater	DW	1	48	1	1	0.928571	1.6	No	Yes	Freshwater
5	22	AC	C	C	C	None	Freshwater	DW	1	72	1	1	1	1.6	No	Yes	Freshwater
5	22	AC	C	C	C	None	Freshwater	DW	1	96	3	2.5	1.92857	1.6	No	Yes	Freshwater
5	22	AC	C	C	C	None	Freshwater	DW	1	120	3	3	2.42857	1.6	No	Yes	Freshwater
5	22	AC	C	C	C	None	Freshwater	DW	1	144	4	4	3.64286	1.6	No	Yes	Freshwater
5	22	AC	C	C	C	None	Freshwater	DW	1	168	5	5	4.78571	1.6	No	Yes	Freshwater
5	22	AC	C	C	C	None	Freshwater	DW	1	192	6	5.5	5.35714	1.6	No	Yes	Freshwater
5	22	AC	C	C	C	None	Freshwater	DW	1	216	6	5.5	6.07143	1.6	No	Yes	Freshwater
5	22	AC	C	C	C	None	Freshwater	DW	1	240	6	5.5	6.21429	1.6	No	Yes	Freshwater
5	23	AC	C	C	C	None	Marine	ASW	1	0	0	0	0	2	No	Yes	Amarine
5	23	AC	C	C	C	None	Marine	ASW	1	24	1	0.5	0.928571	2	No	Yes	Amarine
5	23	AC	C	C	C	None	Marine	ASW	1	48	1	1	1	2	No	Yes	Amarine
5	23	AC	C	C	C	None	Marine	ASW	1	72	1	1	1.14286	2	No	Yes	Amarine
5	23	AC	C	C	C	None	Marine	ASW	1	96	2	2	2	2	No	Yes	Amarine
5	23	AC	C	C	C	None	Marine	ASW	1	120	3	2.5	2.78571	2	No	Yes	Amarine
5	23	AC	C	C	C	None	Marine	ASW	1	144	3	3	3.5	2	No	Yes	Amarine
5	23	AC	C	C	C	None	Marine	ASW	1	168	4	3.5	3.64286	2	No	Yes	Amarine
5	23	AC	C	C	C	None	Marine	ASW	1	192	5	4.5	3.85714	2	No	Yes	Amarine
5	23	AC	C	C	C	None	Marine	ASW	1	216	5	4.5	3.92857	2	No	Yes	Amarine
5	23	AC	C	C	C	None	Marine	ASW	1	240	5	4.5	4.07143	2	No	Yes	Amarine
4	12	K	AK	K	K	K	Freshwater	DW	4	0	0	0	0	1.2	No	Yes	Freshwater
4	13	K	AK	K	K	K	Freshwater	DW	5	0	0	0	0	1.3	No	Yes	Freshwater
4	14	K	AK	K	K	K	Freshwater	DW	6	0	0	0	0	1.5	No	Yes	Freshwater
4	15	B	B	B	B	B	Freshwater	DW	5	0	0	0	0	1.2	No	Yes	Freshwater
4	16	B	B	B	B	B	Freshwater	DW	6	0	0	0	0	1.5	No	Yes	Freshwater
4	17	B	B	B	B	B	Freshwater	DW	7	0	0	0	0	1.4	No	Yes	Freshwater
4	18	M	M	M	AM	M	Freshwater	DW	5	0	0	0	0	1.1	No	Yes	Freshwater
4	19	M	M	M	AM	M	Freshwater	DW	6	0	0	0	0	1.3	No	Yes	Freshwater
4	20	M	M	M	AM	M	Freshwater	DW	7	0	0	0	0	1.4	No	Yes	Freshwater
4	21	M	M	M	AM	M	Freshwater	DW	8	0	0	0	0	1.1	No	Yes	Freshwater
4	12	K	AK	K	K	K	Freshwater	DW	4	24	1	1	1	1.2	No	Yes	Freshwater
4	13	K	AK	K	K	K	Freshwater	DW	5	24	1	1	1	1.3	No	Yes	Freshwater
4	14	K	AK	K	K	K	Freshwater	DW	6	24	1	1	1	1.5	No	Yes	Freshwater
4	15	B	B	B	B	B	Freshwater	DW	5	24	1	1	1	1.2	No	Yes	Freshwater
4	16	B	B	B	B	B	Freshwater	DW	6	24	1	1	1	1.5	No	Yes	Freshwater
4	17	B	B	B	B	B	Freshwater	DW	7	24	1	1	1	1.4	No	Yes	Freshwater
4	18	M	M	M	AM	M	Freshwater	DW	5	24	3	3	1.28571	1.1	No	Yes	Freshwater
4	19	M	M	M	AM	M	Freshwater	DW	6	24	1	1	1	1.3	No	Yes	Freshwater
4	20	M	M	M	AM	M	Freshwater	DW	7	24	1	1	1	1.4	No	Yes	Freshwater
4	21	M	M	M	AM	M	Freshwater	DW	8	24	3	3	1.28571	1.1	No	Yes	Freshwater
4	12	K	AK	K	K	K	Freshwater	DW	4	48	1	1	1	1.2	No	Yes	Freshwater
4	13	K	AK	K	K	K	Freshwater	DW	5	48	1	1	1	1.3	No	Yes	Freshwater
4	14	K	AK	K	K	K	Freshwater	DW	6	48	2	2	1.42857	1.5	No	Yes	Freshwater
4	18	M	M	M	AM	M	Freshwater	DW	5	48	4	4	2	1.1	No	Yes	Freshwater
4	19	M	M	M	AM	M	Freshwater	DW	6	48	3	2.5	1.78571	1.3	No	Yes	Freshwater
4	20	M	M	M	AM	M	Freshwater	DW	7	48	3	2.5	1.64286	1.4	No	Yes	Freshwater
4	21	M	M	M	AM	M	Freshwater	DW	8	48	4	4	1.85714	1.1	No	Yes	Freshwater
4	12	K	AK	K	K	K	Freshwater	DW	4	72	3	3	2.14286	1.2	No	Yes	Freshwater
4	13	K	AK	K	K	K	Freshwater	DW	5	72	3	3	1.85714	1.3	No	Yes	Freshwater
4	14	K	AK	K	K	K	Freshwater	DW	6	72	3	3	1.71429	1.5	No	Yes	Freshwater
4	18	M	M	M	AM	M	Freshwater	DW	5	72	4	4	2.14286	1.1	No	Yes	Freshwater
4	19	M	M	M	AM	M	Freshwater	DW	6	72	4	4	2.14286	1.3	No	Yes	Freshwater
4	20	M	M	M	AM	M	Freshwater	DW	7	72	3	3	1.85714	1.4	No	Yes	Freshwater
4	21	M	M	M	AM	M	Freshwater	DW	8	72	4	4	2	1.1	No	Yes	Freshwater
4	13	K	AK	K	K	K	Freshwater	DW	5	96	5	4.5	3.78571	1.3	No	Yes	Freshwater
4	14	K	AK	K	K	K	Freshwater	DW	6	96	3	3	2	1.5	No	Yes	Freshwater
4	19	M	M	M	AM	M	Freshwater	DW	6	96	4	4	2.28571	1.3	No	Yes	Freshwater
4	20	M	M	M	AM	M	Freshwater	DW	7	96	4	4	2	1.4	No	Yes	Freshwater
4	21	M	M	M	AM	M	Freshwater	DW	8	96	4	4	2.42857	1.1	No	Yes	Freshwater
4	13	K	AK	K	K	K	Freshwater	DW	5	120	5	4.5	3.78571	1.3	No	Yes	Freshwater
4	14	K	AK	K	K	K	Freshwater	DW	6	120	3	3	2	1.5	No	Yes	Freshwater
4	19	M	M	M	AM	M	Freshwater	DW	6	120	4	4	2.28571	1.3	No	Yes	Freshwater
4	20	M	M	M	AM	M	Freshwater	DW	7	120	4	4	2	1.4	No	Yes	Freshwater
4	21	M	M	M	AM	M	Freshwater	DW	8	120	4	4	2.42857	1.1	No	Yes	Freshwater
4	13	K	AK	K	K	K	Freshwater	DW	5	144	6	5.5	5.14286	1.3	No	Yes	Freshwater
4	14	K	AK	K	K	K	Freshwater	DW	6	144	4	4	2.71429	1.5	No	Yes	Freshwater
4	19	M	M	M	AM	M	Freshwater	DW	6	144	5	4.5	3.35714	1.3	No	Yes	Freshwater
4	20	M	M	M	AM	M	Freshwater	DW	7	144	6	5.5	3.64286	1.4	No	Yes	Freshwater
4	21	M	M	M	AM	M	Freshwater	DW	8	144	5	5	3.57143	1.1	No	Yes	Freshwater
4	14	K	AK	K	K	K	Freshwater	DW	6	168	6	5.5	3.78571	1.5	No	Yes	Freshwater
4	20	M	M	M	AM	M	Freshwater	DW	7	168	6	6	4.57143	1.4	No	Yes	Freshwater
4	21	M	M	M	AM	M	Freshwater	DW	8	168	5	5	3.57143	1.1	No	Yes	Freshwater
4	14	K	AK	K	K	K	Freshwater	DW	6	192	6	5.5	4.42857	1.5	No	Yes	Freshwater
4	20	M	M	M	AM	M	Freshwater	DW	7	192	6	6	4.71429	1.4	No	Yes	Freshwater
4	21	M	M	M	AM	M	Freshwater	DW	8	192	5	5	3.57143	1.1	No	Yes	Freshwater
4	14	K	AK	K	K	K	Freshwater	DW	6	216	6	5.5	4.42857	1.5	No	Yes	Freshwater
4	20	M	M	M	AM	M	Freshwater	DW	7	216	6	6	4.71429	1.4	No	Yes	Freshwater
4	21	M	M	M	AM	M	Freshwater	DW	8	216	5	5	3.57143	1.1	No	Yes	Freshwater
4	14	K	AK	K	K	K	Freshwater	DW	6	240	6	5.5	5.07143	1.5	No	Yes	Freshwater
4	20	M	M	M	AM	M	Freshwater	DW	7	240	6	6	5.07143	1.4	No	Yes	Freshwater
4	21	M	M	M	AM	M	Freshwater	DW	8	240	5	5	3.57143	1.1	No	Yes	Freshwater
6	24	K	AK	K	K	K	Freshwater	ASW	1	0	0	0	0	1.8	No	No	Freshwater
6	25	K	AK	K	K	K	Freshwater	ASW	2	0	0	0	0	1.6	No	No	Freshwater
6	26	K	AK	K	K	K	Freshwater	ASW	3	0	0	0	0	1.2	No	No	Freshwater
6	27	B	B	B	B	B	Freshwater	ASW	1	0	0	0	0	1.5	No	No	Freshwater
6	28	B	B	B	B	B	Freshwater	ASW	2	0	0	0	0	1.7	No	No	Freshwater
6	29	B	B	B	B	B	Freshwater	ASW	3	0	0	0	0	1.4	No	No	Freshwater
6	30	M	M	M	AM	M	Freshwater	ASW	1	0	0	0	0	1.7	No	No	Freshwater
6	31	M	M	M	AM	M	Freshwater	ASW	2	0	0	0	0	1.6	No	No	Freshwater
6	32	M	M	M	AM	M	Freshwater	ASW	3	0	0	0	0	1.3	No	No	Freshwater
6	33	AC	C	C	C	None	Freshwater	ASW	1	0	0	0	0	1.9	No	No	Freshwater
6	34	AC	C	C	C	None	Freshwater	DW	2	0	0	0	0	1.9	No	Yes	Freshwater
6	24	K	AK	K	K	K	Freshwater	ASW	1	24	1	1	1	1.8	No	No	Freshwater
6	25	K	AK	K	K	K	Freshwater	ASW	2	24	1	1	1	1.6	No	No	Freshwater
6	26	K	AK	K	K	K	Freshwater	ASW	3	24	1	1	1	1.2	No	No	Freshwater
6	27	B	B	B	B	B	Freshwater	ASW	1	24	1	1	1	1.5	No	No	Freshwater
6	28	B	B	B	B	B	Freshwater	ASW	2	24	1	1	1	1.7	No	No	Freshwater
6	29	B	B	B	B	B	Freshwater	ASW	3	24	1	1	1	1.4	No	No	Freshwater
6	30	M	M	M	AM	M	Freshwater	ASW	1	24	1	1	1	1.7	No	No	Freshwater
6	31	M	M	M	AM	M	Freshwater	ASW	2	24	1	1	1	1.6	No	No	Freshwater
6	32	M	M	M	AM	M	Freshwater	ASW	3	24	1	1	1	1.3	No	No	Freshwater
6	33	AC	C	C	C	None	Freshwater	ASW	1	24	1	1	1	1.9	No	No	Freshwater
6	34	AC	C	C	C	None	Freshwater	DW	2	24	1	1	1	1.9	No	Yes	Freshwater
6	24	K	AK	K	K	K	Freshwater	ASW	1	48	1	1	1.14286	1.8	No	No	Freshwater
6	25	K	AK	K	K	K	Freshwater	ASW	2	48	1	1	1.14286	1.6	No	No	Freshwater
6	26	K	AK	K	K	K	Freshwater	ASW	3	48	1	1	1.14286	1.2	No	No	Freshwater
6	27	M	M	M	AM	M	Freshwater	ASW	1	48	3	3	1.42857	1.5	No	No	Freshwater
6	28	M	M	M	AM	M	Freshwater	ASW	2	48	3	2.5	1.71429	1.7	No	No	Freshwater
6	29	M	M	M	AM	M	Freshwater	ASW	3	48	4	3.5	2.35714	1.4	No	No	Freshwater
6	30	B	B	B	B	B	Freshwater	ASW	1	48	3	3	1.78571	1.7	No	No	Freshwater
6	31	B	B	B	B	B	Freshwater	ASW	2	48	3	2.5	1.35714	1.6	No	No	Freshwater
6	32	B	B	B	B	B	Freshwater	ASW	3	48	3	2.5	1.78571	1.3	No	No	Freshwater
6	33	AC	C	C	C	None	Freshwater	ASW	1	48	1	1	1.14286	1.9	No	No	Freshwater
6	34	AC	C	C	C	None	Freshwater	DW	2	48	1	1	1.14286	1.9	No	Yes	Freshwater
6	24	K	AK	K	K	K	Freshwater	ASW	1	72	3	3	1.85714	1.8	No	No	Freshwater
6	25	K	AK	K	K	K	Freshwater	ASW	2	72	3	3	1.92857	1.6	No	No	Freshwater
6	26	K	AK	K	K	K	Freshwater	ASW	3	72	4	3.5	2.57143	1.2	No	No	Freshwater
6	27	M	M	M	AM	M	Freshwater	ASW	1	72	4	3.5	1.78571	1.5	No	No	Freshwater
6	28	M	M	M	AM	M	Freshwater	ASW	2	72	4	3.5	2.14286	1.7	No	No	Freshwater
6	29	M	M	M	AM	M	Freshwater	ASW	3	72	4	3.5	3.14286	1.4	No	No	Freshwater
6	30	B	B	B	B	B	Freshwater	ASW	1	72	3	3	1.78571	1.7	No	No	Freshwater
6	31	B	B	B	B	B	Freshwater	ASW	2	72	4	3.5	2	1.6	No	No	Freshwater
6	32	B	B	B	B	B	Freshwater	ASW	3	72	3	3	2.28571	1.3	No	No	Freshwater
6	33	AC	C	C	C	None	Freshwater	ASW	1	72	2	2	1.42857	1.9	No	No	Freshwater
6	34	AC	C	C	C	None	Freshwater	DW	2	72	4	3.5	1.5	1.9	No	Yes	Freshwater
6	24	K	AK	K	K	K	Freshwater	ASW	1	96	3	3	2.42857	1.8	No	No	Freshwater
6	25	K	AK	K	K	K	Freshwater	ASW	2	96	3	3	1.92857	1.6	No	No	Freshwater
6	26	K	AK	K	K	K	Freshwater	ASW	3	96	5	4.5	4.21429	1.2	No	No	Freshwater
6	27	M	M	M	AM	M	Freshwater	ASW	1	96	4	3.5	2.07143	1.5	No	No	Freshwater
6	28	M	M	M	AM	M	Freshwater	ASW	2	96	5	4.5	3.64286	1.7	No	No	Freshwater
6	29	M	M	M	AM	M	Freshwater	ASW	3	96	5	4.5	3.57143	1.4	No	No	Freshwater
6	30	B	B	B	B	B	Freshwater	ASW	1	96	3	3	1.85714	1.7	No	No	Freshwater
6	31	B	B	B	B	B	Freshwater	ASW	2	96	4	3.75	2.46429	1.6	No	No	Freshwater
6	32	B	B	B	B	B	Freshwater	ASW	3	96	4	3.5	3.21429	1.3	No	No	Freshwater
6	33	AC	C	C	C	None	Freshwater	ASW	1	96	3	2.5	1.5	1.9	No	No	Freshwater
6	34	AC	C	C	C	None	Freshwater	DW	2	96	4	4	1.57143	1.9	No	Yes	Freshwater
6	24	K	AK	K	K	K	Freshwater	ASW	1	120	3	3	2.42857	1.8	No	No	Freshwater
6	25	K	AK	K	K	K	Freshwater	ASW	2	120	3	3	1.92857	1.6	No	No	Freshwater
6	26	K	AK	K	K	K	Freshwater	ASW	3	120	5	4.5	4.21429	1.2	No	No	Freshwater
6	27	M	M	M	AM	M	Freshwater	ASW	1	120	4	3.5	2.07143	1.5	No	No	Freshwater
6	28	M	M	M	AM	M	Freshwater	ASW	2	120	5	4.5	3.64286	1.7	No	No	Freshwater
6	29	M	M	M	AM	M	Freshwater	ASW	3	120	5	4.5	3.57143	1.4	No	No	Freshwater
6	30	B	B	B	B	B	Freshwater	ASW	1	120	3	3	1.85714	1.7	No	No	Freshwater
6	31	B	B	B	B	B	Freshwater	ASW	2	120	4	3.75	2.46429	1.6	No	No	Freshwater
6	32	B	B	B	B	B	Freshwater	ASW	3	120	4	3.5	3.21429	1.3	No	No	Freshwater
6	33	AC	C	C	C	None	Freshwater	ASW	1	120	3	2.5	1.5	1.9	No	No	Freshwater
6	34	AC	C	C	C	None	Freshwater	DW	2	120	4	4	1.57143	1.9	No	Yes	Freshwater
6	24	K	AK	K	K	K	Freshwater	ASW	1	144	3	3	2.42857	1.8	No	No	Freshwater
6	25	K	AK	K	K	K	Freshwater	ASW	2	144	4	3.25	2.32143	1.6	No	No	Freshwater
6	26	K	AK	K	K	K	Freshwater	ASW	3	144	6	5.5	5	1.2	No	No	Freshwater
6	27	M	M	M	AM	M	Freshwater	ASW	1	144	4	3.5	2.35714	1.5	No	No	Freshwater
6	28	M	M	M	AM	M	Freshwater	ASW	2	144	6	5.5	3.78571	1.7	No	No	Freshwater
6	29	M	M	M	AM	M	Freshwater	ASW	3	144	5	4.5	3.57143	1.4	No	No	Freshwater
6	30	B	B	B	B	B	Freshwater	ASW	1	144	3	3	2.14286	1.7	No	No	Freshwater
6	31	B	B	B	B	B	Freshwater	ASW	2	144	5	4.25	2.75	1.6	No	No	Freshwater
6	32	B	B	B	B	B	Freshwater	ASW	3	144	4	3.5	3.21429	1.3	No	No	Freshwater
6	33	AC	C	C	C	None	Freshwater	ASW	1	144	3	2.5	1.5	1.9	No	No	Freshwater
6	34	AC	C	C	C	None	Freshwater	DW	2	144	4	4	1.57143	1.9	No	Yes	Freshwater
6	24	K	AK	K	K	K	Freshwater	ASW	1	168	3	3	2.42857	1.8	No	No	Freshwater
6	25	K	AK	K	K	K	Freshwater	ASW	2	168	4	3.25	2.32143	1.6	No	No	Freshwater
6	26	K	AK	K	K	K	Freshwater	ASW	3	168	6	5.5	5	1.2	No	No	Freshwater
6	27	M	M	M	AM	M	Freshwater	ASW	1	168	4	3.5	2.35714	1.5	No	No	Freshwater
6	28	M	M	M	AM	M	Freshwater	ASW	2	168	6	5.5	3.78571	1.7	No	No	Freshwater
6	29	M	M	M	AM	M	Freshwater	ASW	3	168	5	4.5	3.57143	1.4	No	No	Freshwater
6	30	B	B	B	B	B	Freshwater	ASW	1	168	3	3	2.14286	1.7	No	No	Freshwater
6	31	B	B	B	B	B	Freshwater	ASW	2	168	5	4.25	2.75	1.6	No	No	Freshwater
6	32	B	B	B	B	B	Freshwater	ASW	3	168	4	3.5	3.21429	1.3	No	No	Freshwater
6	33	AC	C	C	C	None	Freshwater	ASW	1	168	3	2.5	1.5	1.9	No	No	Freshwater
6	34	AC	C	C	C	None	Freshwater	DW	2	168	4	4	1.57143	1.9	No	Yes	Freshwater
6	24	K	AK	K	K	K	Freshwater	ASW	1	192	4	4	3.57143	1.8	No	No	Freshwater
6	25	K	AK	K	K	K	Freshwater	ASW	2	192	5	4.5	4.07143	1.6	No	No	Freshwater
6	26	K	AK	K	K	K	Freshwater	ASW	3	192	6	5.5	5	1.2	No	No	Freshwater
6	27	M	M	M	AM	M	Freshwater	ASW	1	192	5	4.25	3.39286	1.5	No	No	Freshwater
6	28	M	M	M	AM	M	Freshwater	ASW	2	192	6	5.5	4.21429	1.7	No	No	Freshwater
6	29	M	M	M	AM	M	Freshwater	ASW	3	192	6	5.5	4.07143	1.4	No	No	Freshwater
6	30	B	B	B	B	B	Freshwater	ASW	1	192	3	3	3.14286	1.7	No	No	Freshwater
6	31	B	B	B	B	B	Freshwater	ASW	2	192	5	5	4.14286	1.6	No	No	Freshwater
6	32	B	B	B	B	B	Freshwater	ASW	3	192	5	4.5	3.64286	1.3	No	No	Freshwater
6	33	AC	C	C	C	None	Freshwater	ASW	1	192	3	3	1.57143	1.9	No	No	Freshwater
6	34	AC	C	C	C	None	Freshwater	DW	2	192	5	4.5	3.64286	1.9	No	Yes	Freshwater
6	24	K	AK	K	K	K	Freshwater	ASW	1	216	4	4	3.57143	1.8	No	No	Freshwater
6	25	K	AK	K	K	K	Freshwater	ASW	2	216	5	4.5	4.07143	1.6	No	No	Freshwater
6	26	K	AK	K	K	K	Freshwater	ASW	3	216	6	5.5	5	1.2	No	No	Freshwater
6	27	M	M	M	AM	M	Freshwater	ASW	1	216	5	4.25	3.39286	1.5	No	No	Freshwater
6	28	M	M	M	AM	M	Freshwater	ASW	2	216	6	5.5	4.21429	1.7	No	No	Freshwater
6	29	M	M	M	AM	M	Freshwater	ASW	3	216	6	5.5	4.07143	1.4	No	No	Freshwater
6	30	B	B	B	B	B	Freshwater	ASW	1	216	3	3	3.14286	1.7	No	No	Freshwater
6	31	B	B	B	B	B	Freshwater	ASW	2	216	5	5	4.14286	1.6	No	No	Freshwater
6	32	B	B	B	B	B	Freshwater	ASW	3	216	5	4.5	3.64286	1.3	No	No	Freshwater
6	33	AC	C	C	C	None	Freshwater	ASW	1	216	3	3	1.57143	1.9	No	No	Freshwater
6	34	AC	C	C	C	None	Freshwater	DW	2	216	5	4.5	3.64286	1.9	No	Yes	Freshwater
6	24	K	AK	K	K	K	Freshwater	ASW	1	240	4	4	3.57143	1.8	No	No	Freshwater
6	25	K	AK	K	K	K	Freshwater	ASW	2	240	5	4.5	4.21429	1.6	No	No	Freshwater
6	26	K	AK	K	K	K	Freshwater	ASW	3	240	6	5.5	5.28571	1.2	No	No	Freshwater
6	27	M	M	M	AM	M	Freshwater	ASW	1	240	5	4.25	3.82143	1.5	No	No	Freshwater
6	28	M	M	M	AM	M	Freshwater	ASW	2	240	6	5.5	5.14286	1.7	No	No	Freshwater
6	29	M	M	M	AM	M	Freshwater	ASW	3	240	6	5.5	4.35714	1.4	No	No	Freshwater
6	30	B	B	B	B	B	Freshwater	ASW	1	240	4	4	3.57143	1.7	No	No	Freshwater
6	31	B	B	B	B	B	Freshwater	ASW	2	240	5	5	4.14286	1.6	No	No	Freshwater
6	32	B	B	B	B	B	Freshwater	ASW	3	240	5	4.5	3.78571	1.3	No	No	Freshwater
6	33	AC	C	C	C	None	Freshwater	ASW	1	240	3	3	3	1.9	No	No	Freshwater
6	34	AC	C	C	C	None	Freshwater	DW	2	240	5	5	3.85714	1.9	No	Yes	Freshwater
7	35	K	AK	K	K	K	Marine	ASW	7	0	0	0	0	2.9	No	Yes	Amarine
7	36	K	AK	K	K	K	Freshwater	DW	8	0	0	0	0	1.3	No	Yes	Freshwater
7	37	K	AK	K	K	K	Freshwater	DW	9	0	0	0	0	1.2	No	Yes	Freshwater
7	38	K	AK	K	K	K	Freshwater	DW	10	0	0	0	0	1.4	No	Yes	Freshwater
7	39	K	AK	K	K	K	Freshwater	DW	11	0	0	0	0	1.5	No	Yes	Freshwater
7	40	B	B	B	B	B	Freshwater	DW	8	0	0	0	0	1.2	No	Yes	Freshwater
7	41	B	B	B	B	B	Freshwater	DW	9	0	0	0	0	1.4	No	Yes	Freshwater
7	42	B	B	B	B	B	Freshwater	DW	10	0	0	0	0	1.2	No	Yes	Freshwater
7	43	B	B	B	B	B	Freshwater	DW	11	0	0	0	0	1.2	No	Yes	Freshwater
7	44	B	B	B	B	B	Freshwater	DW	12	0	0	0	0	1.2	No	Yes	Freshwater
7	45	B	B	B	B	B	Freshwater	DW	13	0	0	0	0	1.3	No	Yes	Freshwater
7	46	B	B	B	B	B	Freshwater	DW	14	0	0	0	0	1.7	No	Yes	Freshwater
7	47	M	M	M	AM	M	Freshwater	DW	9	0	0	0	0	1.5	No	Yes	Freshwater
7	48	M	M	M	AM	M	Freshwater	DW	10	0	0	0	0	1.7	No	Yes	Freshwater
7	49	M	M	M	AM	M	Freshwater	DW	11	0	0	0	0	1.6	No	Yes	Freshwater
7	35	K	AK	K	K	K	Marine	ASW	7	24	1	1	1	2.9	No	Yes	Amarine
7	36	K	AK	K	K	K	Freshwater	DW	8	24	1	1	1	1.3	No	Yes	Freshwater
7	37	K	AK	K	K	K	Freshwater	DW	9	24	1	1	1	1.2	No	Yes	Freshwater
7	38	K	AK	K	K	K	Freshwater	DW	10	24	1	1	1	1.4	No	Yes	Freshwater
7	39	K	AK	K	K	K	Freshwater	DW	11	24	1	1	1	1.5	No	Yes	Freshwater
7	40	B	B	B	B	B	Freshwater	DW	8	24	1	1	1	1.2	No	Yes	Freshwater
7	41	B	B	B	B	B	Freshwater	DW	9	24	1	1	1	1.4	No	Yes	Freshwater
7	42	B	B	B	B	B	Freshwater	DW	10	24	1	1	1	1.2	No	Yes	Freshwater
7	43	B	B	B	B	B	Freshwater	DW	11	24	1	1	1	1.2	No	Yes	Freshwater
7	44	B	B	B	B	B	Freshwater	DW	12	24	1	1	1	1.2	No	Yes	Freshwater
7	45	B	B	B	B	B	Freshwater	DW	13	24	1	1	1	1.3	No	Yes	Freshwater
7	46	B	B	B	B	B	Freshwater	DW	14	24	1	1	1	1.7	No	Yes	Freshwater
7	47	M	M	M	AM	M	Freshwater	DW	9	24	1	1	1	1.5	No	Yes	Freshwater
7	48	M	M	M	AM	M	Freshwater	DW	10	24	1	1	1	1.7	No	Yes	Freshwater
7	49	M	M	M	AM	M	Freshwater	DW	11	24	1	1	1	1.6	No	Yes	Freshwater
7	35	K	AK	K	K	K	Marine	ASW	7	48	1	1	1	2.9	No	Yes	Amarine
7	36	K	AK	K	K	K	Freshwater	DW	8	48	1	1	1	1.3	No	Yes	Freshwater
7	37	K	AK	K	K	K	Freshwater	DW	9	48	1	1	1	1.2	No	Yes	Freshwater
7	38	K	AK	K	K	K	Freshwater	DW	10	48	1	1	1	1.4	No	Yes	Freshwater
7	39	K	AK	K	K	K	Freshwater	DW	11	48	1	1	1	1.5	No	Yes	Freshwater
7	40	B	B	B	B	B	Freshwater	DW	8	48	1	1	1	1.2	No	Yes	Freshwater
7	41	B	B	B	B	B	Freshwater	DW	9	48	1	1	1	1.4	No	Yes	Freshwater
7	42	B	B	B	B	B	Freshwater	DW	10	48	1	1	1	1.2	No	Yes	Freshwater
7	43	B	B	B	B	B	Freshwater	DW	11	48	1	1	1	1.2	No	Yes	Freshwater
7	44	B	B	B	B	B	Freshwater	DW	12	48	1	1	1	1.2	No	Yes	Freshwater
7	45	B	B	B	B	B	Freshwater	DW	13	48	1	1	1	1.3	No	Yes	Freshwater
7	46	B	B	B	B	B	Freshwater	DW	14	48	1	1	1	1.7	No	Yes	Freshwater
7	47	M	M	M	AM	M	Freshwater	DW	9	48	1	1	1	1.5	No	Yes	Freshwater
7	48	M	M	M	AM	M	Freshwater	DW	10	48	1	1	1	1.7	No	Yes	Freshwater
7	49	M	M	M	AM	M	Freshwater	DW	11	48	1	1	1	1.6	No	Yes	Freshwater
7	35	K	AK	K	K	K	Marine	ASW	7	72	1	1	1.14286	2.9	No	Yes	Amarine
7	36	K	AK	K	K	K	Freshwater	DW	8	72	3	2.5	1.42857	1.3	No	Yes	Freshwater
7	37	K	AK	K	K	K	Freshwater	DW	9	72	3	2.5	1.5	1.2	No	Yes	Freshwater
7	38	K	AK	K	K	K	Freshwater	DW	10	72	3	3	1.71429	1.4	No	Yes	Freshwater
7	39	K	AK	K	K	K	Freshwater	DW	11	72	3	3	1.5	1.5	No	Yes	Freshwater
7	40	B	B	B	B	B	Freshwater	DW	8	72	3	3	3	1.2	No	Yes	Freshwater
7	41	B	B	B	B	B	Freshwater	DW	9	72	3	2.5	2.5	1.4	No	Yes	Freshwater
7	42	B	B	B	B	B	Freshwater	DW	10	72	3	3	3	1.2	No	Yes	Freshwater
7	43	B	B	B	B	B	Freshwater	DW	11	72	4	3.5	3.5	1.2	No	Yes	Freshwater
7	44	B	B	B	B	B	Freshwater	DW	12	72	4	4	4	1.2	No	Yes	Freshwater
7	45	B	B	B	B	B	Freshwater	DW	13	72	4	3.5	3.5	1.3	No	Yes	Freshwater
7	46	B	B	B	B	B	Freshwater	DW	14	72	3	2.5	1.42857	1.7	No	Yes	Freshwater
7	47	M	M	M	AM	M	Freshwater	DW	9	72	2	2	1.42857	1.5	No	Yes	Freshwater
7	48	M	M	M	AM	M	Freshwater	DW	10	72	2	1.5	1.35714	1.7	No	Yes	Freshwater
7	49	M	M	M	AM	M	Freshwater	DW	11	72	4	4	1.57143	1.6	No	Yes	Freshwater
7	35	K	AK	K	K	K	Marine	ASW	7	96	1	1	1.14286	2.9	No	Yes	Amarine
7	36	K	AK	K	K	K	Freshwater	DW	8	96	3	3	3	1.3	No	Yes	Freshwater
7	37	K	AK	K	K	K	Freshwater	DW	9	96	4	3.5	3.5	1.2	No	Yes	Freshwater
7	38	K	AK	K	K	K	Freshwater	DW	10	96	4	3.5	3.5	1.4	No	Yes	Freshwater
7	39	K	AK	K	K	K	Freshwater	DW	11	96	4	3.5	3.5	1.5	No	Yes	Freshwater
7	40	B	B	B	B	B	Freshwater	DW	8	96	4	4	4	1.2	No	Yes	Freshwater
7	41	B	B	B	B	B	Freshwater	DW	9	96	3	3	3	1.4	No	Yes	Freshwater
7	42	B	B	B	B	B	Freshwater	DW	10	96	4	4	4	1.2	No	Yes	Freshwater
7	43	B	B	B	B	B	Freshwater	DW	11	96	4	3.5	3.5	1.2	No	Yes	Freshwater
7	44	B	B	B	B	B	Freshwater	DW	12	96	5	4.5	4.5	1.2	No	Yes	Freshwater
7	45	B	B	B	B	B	Freshwater	DW	13	96	5	5	5.5	1.3	No	Yes	Freshwater
7	46	B	B	B	B	B	Freshwater	DW	14	96	3	2.5	2.5	1.7	No	Yes	Freshwater
7	47	M	M	M	AM	M	Freshwater	DW	9	96	3	3	3	1.5	No	Yes	Freshwater
7	48	M	M	M	AM	M	Freshwater	DW	10	96	3	2.5	2.5	1.7	No	Yes	Freshwater
7	49	M	M	M	AM	M	Freshwater	DW	11	96	4	4	4	1.6	No	Yes	Freshwater
7	35	K	AK	K	K	K	Marine	ASW	7	120	1	1	1.14286	2.9	No	Yes	Amarine
7	36	K	AK	K	K	K	Freshwater	DW	8	120	3	3	3	1.3	No	Yes	Freshwater
7	37	K	AK	K	K	K	Freshwater	DW	9	120	4	3.5	3.5	1.2	No	Yes	Freshwater
7	38	K	AK	K	K	K	Freshwater	DW	10	120	4	3.5	3.5	1.4	No	Yes	Freshwater
7	39	K	AK	K	K	K	Freshwater	DW	11	120	4	3.5	3.5	1.5	No	Yes	Freshwater
7	40	B	B	B	B	B	Freshwater	DW	8	120	4	4	4	1.2	No	Yes	Freshwater
7	41	B	B	B	B	B	Freshwater	DW	9	120	3	3	3	1.4	No	Yes	Freshwater
7	42	B	B	B	B	B	Freshwater	DW	10	120	4	4	4	1.2	No	Yes	Freshwater
7	43	B	B	B	B	B	Freshwater	DW	11	120	4	3.5	3.5	1.2	No	Yes	Freshwater
7	44	B	B	B	B	B	Freshwater	DW	12	120	5	4.5	4.5	1.2	No	Yes	Freshwater
7	45	B	B	B	B	B	Freshwater	DW	13	120	5	5	5.5	1.3	No	Yes	Freshwater
7	46	B	B	B	B	B	Freshwater	DW	14	120	3	2.5	2.5	1.7	No	Yes	Freshwater
7	47	M	M	M	AM	M	Freshwater	DW	9	120	3	3	3	1.5	No	Yes	Freshwater
7	48	M	M	M	AM	M	Freshwater	DW	10	120	3	2.5	2.5	1.7	No	Yes	Freshwater
7	49	M	M	M	AM	M	Freshwater	DW	11	120	4	4	4	1.6	No	Yes	Freshwater
7	35	K	AK	K	K	K	Marine	ASW	7	144	1	1	1.14286	2.9	No	Yes	Amarine
7	36	K	AK	K	K	K	Freshwater	DW	8	144	4	4	4	1.3	No	Yes	Freshwater
7	37	K	AK	K	K	K	Freshwater	DW	9	144	4	4	4	1.2	No	Yes	Freshwater
7	38	K	AK	K	K	K	Freshwater	DW	10	144	4	4	4	1.4	No	Yes	Freshwater
7	39	K	AK	K	K	K	Freshwater	DW	11	144	5	4.5	4.5	1.5	No	Yes	Freshwater
7	40	B	B	B	B	B	Freshwater	DW	8	144	4	4	4	1.2	No	Yes	Freshwater
7	41	B	B	B	B	B	Freshwater	DW	9	144	4	4	4	1.4	No	Yes	Freshwater
7	42	B	B	B	B	B	Freshwater	DW	10	144	4	4	4	1.2	No	Yes	Freshwater
7	43	B	B	B	B	B	Freshwater	DW	11	144	4	3.5	3.5	1.2	No	Yes	Freshwater
7	44	B	B	B	B	B	Freshwater	DW	12	144	5	4.5	4.5	1.2	No	Yes	Freshwater
7	45	B	B	B	B	B	Freshwater	DW	13	144	5	5	5.5	1.3	No	Yes	Freshwater
7	46	B	B	B	B	B	Freshwater	DW	14	144	3	3	3	1.7	No	Yes	Freshwater
7	47	M	M	M	AM	M	Freshwater	DW	9	144	3	3	3	1.5	No	Yes	Freshwater
7	48	M	M	M	AM	M	Freshwater	DW	10	144	3	2.5	2.5	1.7	No	Yes	Freshwater
7	49	M	M	M	AM	M	Freshwater	DW	11	144	5	5	5	1.6	No	Yes	Freshwater
7	35	K	AK	K	K	K	Marine	ASW	7	168	1	1	1	2.9	No	Yes	Amarine
7	36	K	AK	K	K	K	Freshwater	DW	8	168	4	4	4	1.3	No	Yes	Freshwater
7	37	K	AK	K	K	K	Freshwater	DW	9	168	5	4.5	4.5	1.2	No	Yes	Freshwater
7	38	K	AK	K	K	K	Freshwater	DW	10	168	4	4	4	1.4	No	Yes	Freshwater
7	39	K	AK	K	K	K	Freshwater	DW	11	168	5	5	5	1.5	No	Yes	Freshwater
7	40	B	B	B	B	B	Freshwater	DW	8	168	4	4	4	1.2	No	Yes	Freshwater
7	41	B	B	B	B	B	Freshwater	DW	9	168	4	4	4	1.4	No	Yes	Freshwater
7	42	B	B	B	B	B	Freshwater	DW	10	168	5	5	5	1.2	No	Yes	Freshwater
7	43	B	B	B	B	B	Freshwater	DW	11	168	5	5	5	1.2	No	Yes	Freshwater
7	44	B	B	B	B	B	Freshwater	DW	12	168	5	4.5	4.5	1.2	No	Yes	Freshwater
7	45	B	B	B	B	B	Freshwater	DW	13	168	6	5.5	6	1.3	No	Yes	Freshwater
7	46	B	B	B	B	B	Freshwater	DW	14	168	5	5	5	1.7	No	Yes	Freshwater
7	47	M	M	M	AM	M	Freshwater	DW	9	168	4	3.5	3.5	1.5	No	Yes	Freshwater
7	48	M	M	M	AM	M	Freshwater	DW	10	168	5	4.5	4.5	1.7	No	Yes	Freshwater
7	49	M	M	M	AM	M	Freshwater	DW	11	168	6	5.5	5.5	1.6	No	Yes	Freshwater
7	35	K	AK	K	K	K	Marine	ASW	7	192	1	1	1	2.9	No	Yes	Amarine
7	36	K	AK	K	K	K	Freshwater	DW	8	192	4	4	4	1.3	No	Yes	Freshwater
7	37	K	AK	K	K	K	Freshwater	DW	9	192	5	4.5	4.5	1.2	No	Yes	Freshwater
7	38	K	AK	K	K	K	Freshwater	DW	10	192	4	4	4	1.4	No	Yes	Freshwater
7	39	K	AK	K	K	K	Freshwater	DW	11	192	5	5	5	1.5	No	Yes	Freshwater
7	40	B	B	B	B	B	Freshwater	DW	8	192	4	4	4	1.2	No	Yes	Freshwater
7	41	B	B	B	B	B	Freshwater	DW	9	192	4	4	4	1.4	No	Yes	Freshwater
7	42	B	B	B	B	B	Freshwater	DW	10	192	5	5	5	1.2	No	Yes	Freshwater
7	43	B	B	B	B	B	Freshwater	DW	11	192	5	5	5	1.2	No	Yes	Freshwater
7	44	B	B	B	B	B	Freshwater	DW	12	192	5	4.5	4.5	1.2	No	Yes	Freshwater
7	45	B	B	B	B	B	Freshwater	DW	13	192	6	5.5	6	1.3	No	Yes	Freshwater
7	46	B	B	B	B	B	Freshwater	DW	14	192	5	5	5	1.7	No	Yes	Freshwater
7	47	M	M	M	AM	M	Freshwater	DW	9	192	4	3.5	3.5	1.5	No	Yes	Freshwater
7	48	M	M	M	AM	M	Freshwater	DW	10	192	5	4.5	4.5	1.7	No	Yes	Freshwater
7	49	M	M	M	AM	M	Freshwater	DW	11	192	6	5.5	5.5	1.6	No	Yes	Freshwater
7	35	K	AK	K	K	K	Marine	ASW	7	216	3	3	3	2.9	No	Yes	Amarine
7	36	K	AK	K	K	K	Freshwater	DW	8	216	4	4	4	1.3	No	Yes	Freshwater
7	37	K	AK	K	K	K	Freshwater	DW	9	216	5	5	5	1.2	No	Yes	Freshwater
7	38	K	AK	K	K	K	Freshwater	DW	10	216	4	4	4	1.4	No	Yes	Freshwater
7	39	K	AK	K	K	K	Freshwater	DW	11	216	6	5.5	5.5	1.5	No	Yes	Freshwater
7	40	B	B	B	B	B	Freshwater	DW	8	216	4	4	4	1.2	No	Yes	Freshwater
7	41	B	B	B	B	B	Freshwater	DW	9	216	5	5	5	1.4	No	Yes	Freshwater
7	42	B	B	B	B	B	Freshwater	DW	10	216	5	5	5	1.2	No	Yes	Freshwater
7	43	B	B	B	B	B	Freshwater	DW	11	216	5	5	5	1.2	No	Yes	Freshwater
7	44	B	B	B	B	B	Freshwater	DW	12	216	6	5.5	5.5	1.2	No	Yes	Freshwater
7	45	B	B	B	B	B	Freshwater	DW	13	216	6	5.5	6	1.3	No	Yes	Freshwater
7	46	B	B	B	B	B	Freshwater	DW	14	216	5	5	5	1.7	No	Yes	Freshwater
7	47	M	M	M	AM	M	Freshwater	DW	9	216	4	4	4	1.5	No	Yes	Freshwater
7	48	M	M	M	AM	M	Freshwater	DW	10	216	5	5	5	1.7	No	Yes	Freshwater
7	49	M	M	M	AM	M	Freshwater	DW	11	216	6	5.5	5.5	1.6	No	Yes	Freshwater
7	35	K	AK	K	K	K	Marine	ASW	7	240	3	3	3	2.9	No	Yes	Amarine
7	36	K	AK	K	K	K	Freshwater	DW	8	240	4	4	4	1.3	No	Yes	Freshwater
7	37	K	AK	K	K	K	Freshwater	DW	9	240	5	5	5	1.2	No	Yes	Freshwater
7	38	K	AK	K	K	K	Freshwater	DW	10	240	4	4	4	1.4	No	Yes	Freshwater
7	39	K	AK	K	K	K	Freshwater	DW	11	240	6	5.5	5.5	1.5	No	Yes	Freshwater
7	40	B	B	B	B	B	Freshwater	DW	8	240	4	4	4	1.2	No	Yes	Freshwater
7	41	B	B	B	B	B	Freshwater	DW	9	240	5	5	5	1.4	No	Yes	Freshwater
7	42	B	B	B	B	B	Freshwater	DW	10	240	5	5	5	1.2	No	Yes	Freshwater
7	43	B	B	B	B	B	Freshwater	DW	11	240	5	5	5	1.2	No	Yes	Freshwater
7	44	B	B	B	B	B	Freshwater	DW	12	240	6	5.5	5.5	1.2	No	Yes	Freshwater
7	45	B	B	B	B	B	Freshwater	DW	13	240	6	5.5	6	1.3	No	Yes	Freshwater
7	46	B	B	B	B	B	Freshwater	DW	14	240	5	5	5	1.7	No	Yes	Freshwater
7	47	M	M	M	AM	M	Freshwater	DW	9	240	4	4	4	1.5	No	Yes	Freshwater
7	48	M	M	M	AM	M	Freshwater	DW	10	240	5	5	5	1.7	No	Yes	Freshwater
7	49	M	M	M	AM	M	Freshwater	DW	11	240	6	5.5	5.5	1.6	No	Yes	Freshwater
8	50	AC	C	C	C	None	Marine	ASW	2	0	0	0	0	1.9	No	Yes	Amarine
8	51	AC	C	C	C	None	Marine	ASW	3	0	0	0	0	1.5	No	Yes	Amarine
8	52	AC	C	C	C	None	Marine	ASW	4	0	0	0	0	1.4	No	Yes	Amarine
8	53	AC	C	C	C	None	Marine	ASW	5	0	0	0	0	1.4	No	Yes	Amarine
8	50	AC	C	C	C	None	Marine	ASW	2	24	1	1	1	1.9	No	Yes	Amarine
8	51	AC	C	C	C	None	Marine	ASW	3	24	1	1	1	1.5	No	Yes	Amarine
8	52	AC	C	C	C	None	Marine	ASW	4	24	1	1	1	1.4	No	Yes	Amarine
8	53	AC	C	C	C	None	Marine	ASW	5	24	1	1	1	1.4	No	Yes	Amarine
8	50	AC	C	C	C	None	Marine	ASW	2	48	1	1	1	1.9	No	Yes	Amarine
8	51	AC	C	C	C	None	Marine	ASW	3	48	1	1	1	1.5	No	Yes	Amarine
8	52	AC	C	C	C	None	Marine	ASW	4	48	1	1	1	1.4	No	Yes	Amarine
8	53	AC	C	C	C	None	Marine	ASW	5	48	1	1	1	1.4	No	Yes	Amarine
8	50	AC	C	C	C	None	Marine	ASW	2	72	1	1	1	1.9	No	Yes	Amarine
8	51	AC	C	C	C	None	Marine	ASW	3	72	3	3	3	1.5	No	Yes	Amarine
8	52	AC	C	C	C	None	Marine	ASW	4	72	1	1	1	1.4	No	Yes	Amarine
8	53	AC	C	C	C	None	Marine	ASW	5	72	3	3	3	1.4	No	Yes	Amarine
8	50	AC	C	C	C	None	Marine	ASW	2	96	2	1.5	1.5	1.9	No	Yes	Amarine
8	51	AC	C	C	C	None	Marine	ASW	3	96	4	4	4	1.5	No	Yes	Amarine
8	52	AC	C	C	C	None	Marine	ASW	4	96	3	3	3	1.4	No	Yes	Amarine
8	53	AC	C	C	C	None	Marine	ASW	5	96	3	3	3	1.4	No	Yes	Amarine
8	50	AC	C	C	C	None	Marine	ASW	2	120	2	1.5	1.5	1.9	No	Yes	Amarine
8	51	AC	C	C	C	None	Marine	ASW	3	120	4	4	4	1.5	No	Yes	Amarine
8	52	AC	C	C	C	None	Marine	ASW	4	120	3	3	3	1.4	No	Yes	Amarine
8	53	AC	C	C	C	None	Marine	ASW	5	120	4	3.5	3.5	1.4	No	Yes	Amarine
8	50	AC	C	C	C	None	Marine	ASW	2	144	2	2	2	1.9	No	Yes	Amarine
8	51	AC	C	C	C	None	Marine	ASW	3	144	4	4	4	1.5	No	Yes	Amarine
8	52	AC	C	C	C	None	Marine	ASW	4	144	4	3.5	3.5	1.4	No	Yes	Amarine
8	53	AC	C	C	C	None	Marine	ASW	5	144	4	4	4	1.4	No	Yes	Amarine
8	50	AC	C	C	C	None	Marine	ASW	2	168	4	4	4	1.9	No	Yes	Amarine
8	51	AC	C	C	C	None	Marine	ASW	3	168	5	5	5	1.5	No	Yes	Amarine
8	52	AC	C	C	C	None	Marine	ASW	4	168	4	3.5	3.5	1.4	No	Yes	Amarine
8	53	AC	C	C	C	None	Marine	ASW	5	168	5	5	5	1.4	No	Yes	Amarine
8	50	AC	C	C	C	None	Marine	ASW	2	192	5	5	5	1.9	No	Yes	Amarine
8	51	AC	C	C	C	None	Marine	ASW	3	192	5	5	5	1.5	No	Yes	Amarine
8	52	AC	C	C	C	None	Marine	ASW	4	192	4	4	4	1.4	No	Yes	Amarine
8	53	AC	C	C	C	None	Marine	ASW	5	192	5	5	5	1.4	No	Yes	Amarine
8	50	AC	C	C	C	None	Marine	ASW	2	216	6	5.5	5.5	1.9	No	Yes	Amarine
8	51	AC	C	C	C	None	Marine	ASW	3	216	6	5.5	5.5	1.5	No	Yes	Amarine
8	52	AC	C	C	C	None	Marine	ASW	4	216	4	4	4	1.4	No	Yes	Amarine
8	53	AC	C	C	C	None	Marine	ASW	5	216	5	5	5	1.4	No	Yes	Amarine
8	50	AC	C	C	C	None	Marine	ASW	2	240	6	5.5	5.5	1.9	No	Yes	Amarine
8	51	AC	C	C	C	None	Marine	ASW	3	240	6	5.5	5.5	1.5	No	Yes	Amarine
8	52	AC	C	C	C	None	Marine	ASW	4	240	5	4.5	4.5	1.4	No	Yes	Amarine
8	53	AC	C	C	C	None	Marine	ASW	5	240	6	5.5	5.5	1.4	No	Yes	Amarine

## Sheet: Clean data
Clay	Shrimp	Water	Time	Taphonomic_score	Global_Taph	Shrimp_ID
K	Marine	ASW	0	0	0	K1
K	Marine	ASW	0	0	0	K2
K	Marine	ASW	0	0	0	K3
K	Marine	ASW	24	1	0.5	K1
K	Marine	ASW	24	1	0.5	K2
K	Marine	ASW	24	1	0.5	K3
K	Marine	ASW	48	1	1	K1
K	Marine	ASW	48	1	1	K2
K	Marine	ASW	48	1	1	K3
K	Marine	ASW	72	1	1	K1
K	Marine	ASW	72	1	1	K2
K	Marine	ASW	72	1	1	K3
K	Marine	ASW	96	1	1	K1
K	Marine	ASW	96	1	1	K2
K	Marine	ASW	96	1	1	K3
K	Marine	ASW	120	2	1.5	K1
K	Marine	ASW	120	2	2	K2
K	Marine	ASW	120	2	1.5	K3
K	Marine	ASW	144	2	1.5	K1
K	Marine	ASW	144	2	2	K2
K	Marine	ASW	144	2	1.5	K3
K	Marine	ASW	168	2	1.5	K1
K	Marine	ASW	168	2	2	K2
K	Marine	ASW	168	2	2	K3
K	Marine	ASW	192	2	1.5	K1
K	Marine	ASW	192	2	2	K2
K	Marine	ASW	192	2	2	K3
K	Marine	ASW	216	2	2	K1
K	Marine	ASW	216	2	2	K2
K	Marine	ASW	216	2	2	K3
K	Marine	ASW	240	3	3	K1
K	Marine	ASW	240	2	2	K2
K	Marine	ASW	240	5	4.5	K3
B	Marine	ASW	0	0	0	B1
B	Marine	ASW	0	0	0	B2
B	Marine	ASW	0	0	0	B3
M	Marine	ASW	0	0	0	M1
M	Marine	ASW	0	0	0	M2
M	Marine	ASW	0	0	0	M3
B	Marine	ASW	24	1	0.5	B1
B	Marine	ASW	24	1	0.5	B2
B	Marine	ASW	24	1	1	B3
M	Marine	ASW	24	2	1.5	M1
M	Marine	ASW	24	1	1	M2
M	Marine	ASW	24	1	0.5	M3
B	Marine	ASW	48	1	1	B1
B	Marine	ASW	48	1	1	B2
B	Marine	ASW	48	1	1	B3
M	Marine	ASW	48	2	1.5	M1
M	Marine	ASW	48	1	1	M2
M	Marine	ASW	48	1	1	M3
B	Marine	ASW	72	1	1	B1
B	Marine	ASW	72	1	1	B2
B	Marine	ASW	72	2	1.5	B3
M	Marine	ASW	72	2	1.5	M1
M	Marine	ASW	72	1	1	M2
M	Marine	ASW	72	2	1.5	M3
B	Marine	ASW	96	1	1	B1
B	Marine	ASW	96	2	2	B2
B	Marine	ASW	96	2	1.5	B3
M	Marine	ASW	96	3	3	M1
M	Marine	ASW	96	3	3	M2
M	Marine	ASW	96	2	1.5	M3
B	Marine	ASW	120	3	2.5	B1
B	Marine	ASW	120	3	3	B2
B	Marine	ASW	120	3	2.5	B3
M	Marine	ASW	120	4	3.5	M1
M	Marine	ASW	120	3	3	M2
M	Marine	ASW	120	2	2	M3
B	Marine	ASW	144	3	3	B1
B	Marine	ASW	144	3	3	B2
B	Marine	ASW	144	3	2.5	B3
M	Marine	ASW	144	5	4.5	M1
M	Marine	ASW	144	3	3	M2
M	Marine	ASW	144	3	3	M3
B	Marine	ASW	168	3	3	B1
B	Marine	ASW	168	3	3	B2
B	Marine	ASW	168	3	2.5	B3
M	Marine	ASW	168	6	5.5	M1
M	Marine	ASW	168	3	3	M2
M	Marine	ASW	168	3	3	M3
B	Marine	ASW	192	3	3	B1
B	Marine	ASW	192	4	3.75	B2
B	Marine	ASW	192	3	2.5	B3
M	Marine	ASW	192	6	5.5	M1
M	Marine	ASW	192	3	3	M2
M	Marine	ASW	192	4	4.25	M3
B	Marine	ASW	216	3	3	B1
B	Marine	ASW	216	4	4.25	B2
B	Marine	ASW	216	3	2.5	B3
M	Marine	ASW	216	6	5.5	M1
M	Marine	ASW	216	3	3	M2
M	Marine	ASW	216	4	4.25	M3
B	Marine	ASW	240	4	4	B1
B	Marine	ASW	240	5	4.5	B2
B	Marine	ASW	240	3	3	B3
M	Marine	ASW	240	6	5.5	M1
M	Marine	ASW	240	4	4.25	M2
M	Marine	ASW	240	4	4.25	M3
B	Marine	ASW	0	0	0	B4
M	Marine	ASW	0	0	0	M4
B	Marine	ASW	24	1	1	B4
M	Marine	ASW	24	1	1	M4
B	Marine	ASW	48	1	1	B4
M	Marine	ASW	48	1	1	M4
B	Marine	ASW	72	1	1	B4
M	Marine	ASW	72	1	1	M4
B	Marine	ASW	96	2	2	B4
M	Marine	ASW	96	2	1.5	M4
B	Marine	ASW	120	3	2.5	B4
M	Marine	ASW	120	2	2	M4
B	Marine	ASW	144	4	3.5	B4
M	Marine	ASW	144	3	2.5	M4
B	Marine	ASW	168	4	3.5	B4
M	Marine	ASW	168	3	2.5	M4
B	Marine	ASW	192	5	4.5	B4
M	Marine	ASW	192	3	3	M4
B	Marine	ASW	216	5	4.5	B4
M	Marine	ASW	216	4	3.5	M4
B	Marine	ASW	240	5	5	B4
M	Marine	ASW	240	4	4	M4
K	Marine	ASW	0	0	0	K4
K	Marine	ASW	24	1	1	K4
K	Marine	ASW	48	1	1	K4
K	Marine	ASW	72	1	1	K4
K	Marine	ASW	96	1	1	K4
K	Marine	ASW	120	1	1	K4
K	Marine	ASW	144	1	1	K4
K	Marine	ASW	216	3	3	K4
K	Marine	ASW	240	3	3	K4
C	Marine	ASW	0	0	0	C1
C	Marine	ASW	24	1	0.5	C1
C	Marine	ASW	48	1	1	C1
C	Marine	ASW	72	1	1	C1
C	Marine	ASW	96	2	2	C1
C	Marine	ASW	120	3	2.5	C1
C	Marine	ASW	144	3	3	C1
C	Marine	ASW	168	4	3.5	C1
C	Marine	ASW	192	5	4.5	C1
C	Marine	ASW	216	5	4.5	C1
C	Marine	ASW	240	5	4.5	C1
C	Marine	ASW	0	0	0	C2
C	Marine	ASW	0	0	0	C3
C	Marine	ASW	0	0	0	C4
C	Marine	ASW	0	0	0	C5
C	Marine	ASW	24	1	1	C2
C	Marine	ASW	24	1	1	C3
C	Marine	ASW	24	1	1	C4
C	Marine	ASW	24	1	1	C5
C	Marine	ASW	48	1	1	C2
C	Marine	ASW	48	1	1	C3
C	Marine	ASW	48	1	1	C4
C	Marine	ASW	48	1	1	C5
C	Marine	ASW	72	1	1	C2
C	Marine	ASW	72	3	3	C3
C	Marine	ASW	72	1	1	C4
C	Marine	ASW	72	3	3	C5
C	Marine	ASW	96	2	1.5	C2
C	Marine	ASW	96	4	4	C3
C	Marine	ASW	96	3	3	C4
C	Marine	ASW	96	3	3	C5
C	Marine	ASW	120	2	1.5	C2
C	Marine	ASW	120	4	4	C3
C	Marine	ASW	120	3	3	C4
C	Marine	ASW	120	4	3.5	C5
C	Marine	ASW	144	2	2	C2
C	Marine	ASW	144	4	4	C3
C	Marine	ASW	144	4	3.5	C4
C	Marine	ASW	144	4	4	C5
C	Marine	ASW	168	4	4	C2
C	Marine	ASW	168	5	5	C3
C	Marine	ASW	168	4	3.5	C4
C	Marine	ASW	168	5	5	C5
C	Marine	ASW	192	5	5	C2
C	Marine	ASW	192	5	5	C3
C	Marine	ASW	192	4	4	C4
C	Marine	ASW	192	5	5	C5
C	Marine	ASW	216	6	5.5	C2
C	Marine	ASW	216	6	5.5	C3
C	Marine	ASW	216	4	4	C4
C	Marine	ASW	216	5	5	C5
C	Marine	ASW	240	6	5.5	C2
C	Marine	ASW	240	6	5.5	C3
C	Marine	ASW	240	5	4.5	C4
C	Marine	ASW	240	6	5.5	C5
